# Supplementary material for: Genetic Incorporation of Dansylalanine in Human Ferroportin to Probe the Alternating Access Mechanism of Iron Transport
Source: Int J Mol Sci. 2023 Jul 25;24(15):11919. doi: 10.3390/ijms241511919 (PMC10418311; doi:10.3390/ijms241511919)
Supplement: Supplementary file 1 [file ijms-24-11919-s001.zip]

Archive with 1 entries (1 files):
- ijms-2493857-supplementary.pdf
